# Supplementary material for: Post-Arthroplasty Spatiotemporal Gait Parameters in Patients with Hip Osteoarthritis or Developmental Dysplasia of the Hip: An Observational Study
Source: J Funct Morphol Kinesiol. 2024 Jun 25;9(3):110. doi: 10.3390/jfmk9030110 (PMC11270259; doi:10.3390/jfmk9030110)
Supplement: Supplementary file 1 [file jfmk-09-00110-s001.zip]

Archive with 1 entries (1 files):
- jfmk-3062567-supplementary.pdf
